# Supplementary material for: Early Treatment Outcomes for Bloodstream Infections Caused by Potential AmpC Beta-Lactamase-Producing Enterobacterales with Focus on Piperacillin/Tazobactam: A Retrospective Cohort Study
Source: Antibiotics (Basel). 2021 Jun 2;10(6):665. doi: 10.3390/antibiotics10060665 (PMC8229083; doi:10.3390/antibiotics10060665)
Supplement: Supplementary file 1 [file antibiotics-10-00665-s001.zip]

Archive with 1 entries (1 files):
- antibiotics-1230165-supplementary.pdf
